# Supplementary material for: Automated Planar Tracking the Waving Bodies of Multiple Zebrafish Swimming in Shallow Water
Source: PLoS One. 2016 Apr 29;11(4):e0154714. doi: 10.1371/journal.pone.0154714 (PMC4851353; doi:10.1371/journal.pone.0154714)
Supplement: S1 File — Source code of the proposed tracking system. (ZIP) [file pone.0154714.s002.zip]

Archive with 325 entries (323 files):
- code_final/
- code_final/bkd_275.bmp
- code_final/bkd_278.bmp
- code_final/Cross_Product.m
- code_final/Detection.asv
- code_final/Detection.m
- code_final/Find_Association.m
- code_final/Get_Head_Rect.m
- code_final/images/
- code_final/images/CoreView_275_Master_Camera_00001.jpg
- code_final/images/CoreView_275_Master_Camera_00002.jpg
- code_final/images/CoreView_275_Master_Camera_00003.jpg
- code_final/images/CoreView_275_Master_Camera_00004.jpg
- code_final/images/CoreView_275_Master_Camera_00005.jpg
- code_final/images/CoreView_275_Master_Camera_00006.jpg
- code_final/images/CoreView_275_Master_Camera_00007.jpg
- code_final/images/CoreView_275_Master_Camera_00008.jpg
- code_final/images/CoreView_275_Master_Camera_00009.jpg
- code_final/images/CoreView_275_Master_Camera_00010.jpg
- code_final/images/CoreView_275_Master_Camera_00011.jpg
- code_final/images/CoreView_275_Master_Camera_00012.jpg
- code_final/images/CoreView_275_Master_Camera_00013.jpg
- code_final/images/CoreView_275_Master_Camera_00014.jpg
- code_final/images/CoreView_275_Master_Camera_00015.jpg
- code_final/images/CoreView_275_Master_Camera_00016.jpg
- code_final/images/CoreView_275_Master_Camera_00017.jpg
- code_final/images/CoreView_275_Master_Camera_00018.jpg
- code_final/images/CoreView_275_Master_Camera_00019.jpg
- code_final/images/CoreView_275_Master_Camera_00020.jpg
- code_final/images/CoreView_275_Master_Camera_00021.jpg
- code_final/images/CoreView_275_Master_Camera_00022.jpg
- code_final/images/CoreView_275_Master_Camera_00023.jpg
- code_final/images/CoreView_275_Master_Camera_00024.jpg
- code_final/images/CoreView_275_Master_Camera_00025.jpg
- code_final/images/CoreView_275_Master_Camera_00026.jpg
- code_final/images/CoreView_275_Master_Camera_00027.jpg
- code_final/images/CoreView_275_Master_Camera_00028.jpg
- code_final/images/CoreView_275_Master_Camera_00029.jpg
- code_final/images/CoreView_275_Master_Camera_00030.jpg
- code_final/images/CoreView_275_Master_Camera_00031.jpg
- code_final/images/CoreView_275_Master_Camera_00032.jpg
- code_final/images/CoreView_275_Master_Camera_00033.jpg
- code_final/images/CoreView_275_Master_Camera_00034.jpg
- code_final/images/CoreView_275_Master_Camera_00035.jpg
- code_final/images/CoreView_275_Master_Camera_00036.jpg
- code_final/images/CoreView_275_Master_Camera_00037.jpg
- code_final/images/CoreView_275_Master_Camera_00038.jpg
- code_final/images/CoreView_275_Master_Camera_00039.jpg
- code_final/images/CoreView_275_Master_Camera_00040.jpg
- code_final/images/CoreView_275_Master_Camera_00041.jpg
- code_final/images/CoreView_275_Master_Camera_00042.jpg
- code_final/images/CoreView_275_Master_Camera_00043.jpg
- code_final/images/CoreView_275_Master_Camera_00044.jpg
- code_final/images/CoreView_275_Master_Camera_00045.jpg
- code_final/images/CoreView_275_Master_Camera_00046.jpg
- code_final/images/CoreView_275_Master_Camera_00047.jpg
- code_final/images/CoreView_275_Master_Camera_00048.jpg
- code_final/images/CoreView_275_Master_Camera_00049.jpg
- code_final/images/CoreView_275_Master_Camera_00050.jpg
- code_final/images/CoreView_275_Master_Camera_00051.jpg
- code_final/images/CoreView_275_Master_Camera_00052.jpg
- code_final/images/CoreView_275_Master_Camera_00053.jpg
- code_final/images/CoreView_275_Master_Camera_00054.jpg
- code_final/images/CoreView_275_Master_Camera_00055.jpg
- code_final/images/CoreView_275_Master_Camera_00056.jpg
- code_final/images/CoreView_275_Master_Camera_00057.jpg
- code_final/images/CoreView_275_Master_Camera_00058.jpg
- code_final/images/CoreView_275_Master_Camera_00059.jpg
- code_final/images/CoreView_275_Master_Camera_00060.jpg
- code_final/images/CoreView_275_Master_Camera_00061.jpg
- code_final/images/CoreView_275_Master_Camera_00062.jpg
- code_final/images/CoreView_275_Master_Camera_00063.jpg
- code_final/images/CoreView_275_Master_Camera_00064.jpg
- code_final/images/CoreView_275_Master_Camera_00065.jpg
- code_final/images/CoreView_275_Master_Camera_00066.jpg
- code_final/images/CoreView_275_Master_Camera_00067.jpg
- code_final/images/CoreView_275_Master_Camera_00068.jpg
- code_final/images/CoreView_275_Master_Camera_00069.jpg
- code_final/images/CoreView_275_Master_Camera_00070.jpg
- code_final/images/CoreView_275_Master_Camera_00071.jpg
- code_final/images/CoreView_275_Master_Camera_00072.jpg
- code_final/images/CoreView_275_Master_Camera_00073.jpg
- code_final/images/CoreView_275_Master_Camera_00074.jpg
- code_final/images/CoreView_275_Master_Camera_00075.jpg
- code_final/images/CoreView_275_Master_Camera_00076.jpg
- code_final/images/CoreView_275_Master_Camera_00077.jpg
- code_final/images/CoreView_275_Master_Camera_00078.jpg
- code_final/images/CoreView_275_Master_Camera_00079.jpg
- code_final/images/CoreView_275_Master_Camera_00080.jpg
- code_final/images/CoreView_275_Master_Camera_00081.jpg
- code_final/images/CoreView_275_Master_Camera_00082.jpg
- code_final/images/CoreView_275_Master_Camera_00083.jpg
- code_final/images/CoreView_275_Master_Camera_00084.jpg
- code_final/images/CoreView_275_Master_Camera_00085.jpg
- code_final/images/CoreView_275_Master_Camera_00086.jpg
- code_final/images/CoreView_275_Master_Camera_00087.jpg
- code_final/images/CoreView_275_Master_Camera_00088.jpg
- code_final/images/CoreView_275_Master_Camera_00089.jpg
- code_final/images/CoreView_275_Master_Camera_00090.jpg
- code_final/images/CoreView_275_Master_Camera_00091.jpg
- code_final/images/CoreView_275_Master_Camera_00092.jpg
- code_final/images/CoreView_275_Master_Camera_00093.jpg
- code_final/images/CoreView_275_Master_Camera_00094.jpg
- code_final/images/CoreView_275_Master_Camera_00095.jpg
- code_final/images/CoreView_275_Master_Camera_00096.jpg
- code_final/images/CoreView_275_Master_Camera_00097.jpg
- code_final/images/CoreView_275_Master_Camera_00098.jpg
- code_final/images/CoreView_275_Master_Camera_00099.jpg
- code_final/images/CoreView_275_Master_Camera_00100.jpg
- code_final/images/CoreView_275_Master_Camera_00101.jpg
- code_final/images/CoreView_275_Master_Camera_00102.jpg
- code_final/images/CoreView_275_Master_Camera_00103.jpg
- code_final/images/CoreView_275_Master_Camera_00104.jpg
- code_final/images/CoreView_275_Master_Camera_00105.jpg
- code_final/images/CoreView_275_Master_Camera_00106.jpg
- code_final/images/CoreView_275_Master_Camera_00107.jpg
- code_final/images/CoreView_275_Master_Camera_00108.jpg
- code_final/images/CoreView_275_Master_Camera_00109.jpg
- code_final/images/CoreView_275_Master_Camera_00110.jpg
- code_final/images/CoreView_275_Master_Camera_00111.jpg
- code_final/images/CoreView_275_Master_Camera_00112.jpg
- code_final/images/CoreView_275_Master_Camera_00113.jpg
- code_final/images/CoreView_275_Master_Camera_00114.jpg
- code_final/images/CoreView_275_Master_Camera_00115.jpg
- code_final/images/CoreView_275_Master_Camera_00116.jpg
- code_final/images/CoreView_275_Master_Camera_00117.jpg
- code_final/images/CoreView_275_Master_Camera_00118.jpg
- code_final/images/CoreView_275_Master_Camera_00119.jpg
- code_final/images/CoreView_275_Master_Camera_00120.jpg
- code_final/images/CoreView_275_Master_Camera_00121.jpg
- code_final/images/CoreView_275_Master_Camera_00122.jpg
- code_final/images/CoreView_275_Master_Camera_00123.jpg
- code_final/images/CoreView_275_Master_Camera_00124.jpg
- code_final/images/CoreView_275_Master_Camera_00125.jpg
- code_final/images/CoreView_275_Master_Camera_00126.jpg
- code_final/images/CoreView_275_Master_Camera_00127.jpg
- code_final/images/CoreView_275_Master_Camera_00128.jpg
- code_final/images/CoreView_275_Master_Camera_00129.jpg
- code_final/images/CoreView_275_Master_Camera_00130.jpg
- code_final/images/CoreView_275_Master_Camera_00131.jpg
- code_final/images/CoreView_275_Master_Camera_00132.jpg
- code_final/images/CoreView_275_Master_Camera_00133.jpg
- code_final/images/CoreView_275_Master_Camera_00134.jpg
- code_final/images/CoreView_275_Master_Camera_00135.jpg
- code_final/images/CoreView_275_Master_Camera_00136.jpg
- code_final/images/CoreView_275_Master_Camera_00137.jpg
- code_final/images/CoreView_275_Master_Camera_00138.jpg
- code_final/images/CoreView_275_Master_Camera_00139.jpg
- code_final/images/CoreView_275_Master_Camera_00140.jpg
- code_final/images/CoreView_275_Master_Camera_00141.jpg
- code_final/images/CoreView_275_Master_Camera_00142.jpg
- code_final/images/CoreView_275_Master_Camera_00143.jpg
- code_final/images/CoreView_275_Master_Camera_00144.jpg
- code_final/images/CoreView_275_Master_Camera_00145.jpg
- code_final/images/CoreView_275_Master_Camera_00146.jpg
- code_final/images/CoreView_275_Master_Camera_00147.jpg
- code_final/images/CoreView_275_Master_Camera_00148.jpg
- code_final/images/CoreView_275_Master_Camera_00149.jpg
- code_final/images/CoreView_275_Master_Camera_00150.jpg
- code_final/images/CoreView_275_Master_Camera_00151.jpg
- code_final/images/CoreView_275_Master_Camera_00152.jpg
- code_final/images/CoreView_275_Master_Camera_00153.jpg
- code_final/images/CoreView_275_Master_Camera_00154.jpg
- code_final/images/CoreView_275_Master_Camera_00155.jpg
- code_final/images/CoreView_275_Master_Camera_00156.jpg
- code_final/images/CoreView_275_Master_Camera_00157.jpg
- code_final/images/CoreView_275_Master_Camera_00158.jpg
- code_final/images/CoreView_275_Master_Camera_00159.jpg
- code_final/images/CoreView_275_Master_Camera_00160.jpg
- code_final/images/CoreView_275_Master_Camera_00161.jpg
- code_final/images/CoreView_275_Master_Camera_00162.jpg
- code_final/images/CoreView_275_Master_Camera_00163.jpg
- code_final/images/CoreView_275_Master_Camera_00164.jpg
- code_final/images/CoreView_275_Master_Camera_00165.jpg
- code_final/images/CoreView_275_Master_Camera_00166.jpg
- code_final/images/CoreView_275_Master_Camera_00167.jpg
- code_final/images/CoreView_275_Master_Camera_00168.jpg
- code_final/images/CoreView_275_Master_Camera_00169.jpg
- code_final/images/CoreView_275_Master_Camera_00170.jpg
- code_final/images/CoreView_275_Master_Camera_00171.jpg
- code_final/images/CoreView_275_Master_Camera_00172.jpg
- code_final/images/CoreView_275_Master_Camera_00173.jpg
- code_final/images/CoreView_275_Master_Camera_00174.jpg
- code_final/images/CoreView_275_Master_Camera_00175.jpg
- code_final/images/CoreView_275_Master_Camera_00176.jpg
- code_final/images/CoreView_275_Master_Camera_00177.jpg
- code_final/images/CoreView_275_Master_Camera_00178.jpg
- code_final/images/CoreView_275_Master_Camera_00179.jpg
- code_final/images/CoreView_275_Master_Camera_00180.jpg
- code_final/images/CoreView_275_Master_Camera_00181.jpg
- code_final/images/CoreView_275_Master_Camera_00182.jpg
- code_final/images/CoreView_275_Master_Camera_00183.jpg
- code_final/images/CoreView_275_Master_Camera_00184.jpg
- code_final/images/CoreView_275_Master_Camera_00185.jpg
- code_final/images/CoreView_275_Master_Camera_00186.jpg
- code_final/images/CoreView_275_Master_Camera_00187.jpg
- code_final/images/CoreView_275_Master_Camera_00188.jpg
- code_final/images/CoreView_275_Master_Camera_00189.jpg
- code_final/images/CoreView_275_Master_Camera_00190.jpg
- code_final/images/CoreView_275_Master_Camera_00191.jpg
- code_final/images/CoreView_275_Master_Camera_00192.jpg
- code_final/images/CoreView_275_Master_Camera_00193.jpg
- code_final/images/CoreView_275_Master_Camera_00194.jpg
- code_final/images/CoreView_275_Master_Camera_00195.jpg
- code_final/images/CoreView_275_Master_Camera_00196.jpg
- code_final/images/CoreView_275_Master_Camera_00197.jpg
- code_final/images/CoreView_275_Master_Camera_00198.jpg
- code_final/images/CoreView_275_Master_Camera_00199.jpg
- code_final/images/CoreView_275_Master_Camera_00200.jpg
- code_final/images/CoreView_275_Master_Camera_00201.jpg
- code_final/images/CoreView_275_Master_Camera_00202.jpg
- code_final/images/CoreView_275_Master_Camera_00203.jpg
- code_final/images/CoreView_275_Master_Camera_00204.jpg
- code_final/images/CoreView_275_Master_Camera_00205.jpg
- code_final/images/CoreView_275_Master_Camera_00206.jpg
- code_final/images/CoreView_275_Master_Camera_00207.jpg
- code_final/images/CoreView_275_Master_Camera_00208.jpg
- code_final/images/CoreView_275_Master_Camera_00209.jpg
- code_final/images/CoreView_275_Master_Camera_00210.jpg
- code_final/images/CoreView_275_Master_Camera_00211.jpg
- code_final/images/CoreView_275_Master_Camera_00212.jpg
- code_final/images/CoreView_275_Master_Camera_00213.jpg
- code_final/images/CoreView_275_Master_Camera_00214.jpg
- code_final/images/CoreView_275_Master_Camera_00215.jpg
- code_final/images/CoreView_275_Master_Camera_00216.jpg
- code_final/images/CoreView_275_Master_Camera_00217.jpg
- code_final/images/CoreView_275_Master_Camera_00218.jpg
- code_final/images/CoreView_275_Master_Camera_00219.jpg
- code_final/images/CoreView_275_Master_Camera_00220.jpg
- code_final/images/CoreView_275_Master_Camera_00221.jpg
- code_final/images/CoreView_275_Master_Camera_00222.jpg
- code_final/images/CoreView_275_Master_Camera_00223.jpg
- code_final/images/CoreView_275_Master_Camera_00224.jpg
- code_final/images/CoreView_275_Master_Camera_00225.jpg
- code_final/images/CoreView_275_Master_Camera_00226.jpg
- code_final/images/CoreView_275_Master_Camera_00227.jpg
- code_final/images/CoreView_275_Master_Camera_00228.jpg
- code_final/images/CoreView_275_Master_Camera_00229.jpg
- code_final/images/CoreView_275_Master_Camera_00230.jpg
- code_final/images/CoreView_275_Master_Camera_00231.jpg
- code_final/images/CoreView_275_Master_Camera_00232.jpg
- code_final/images/CoreView_275_Master_Camera_00233.jpg
- code_final/images/CoreView_275_Master_Camera_00234.jpg
- code_final/images/CoreView_275_Master_Camera_00235.jpg
- code_final/images/CoreView_275_Master_Camera_00236.jpg
- code_final/images/CoreView_275_Master_Camera_00237.jpg
- code_final/images/CoreView_275_Master_Camera_00238.jpg
- code_final/images/CoreView_275_Master_Camera_00239.jpg
- code_final/images/CoreView_275_Master_Camera_00240.jpg
- code_final/images/CoreView_275_Master_Camera_00241.jpg
- code_final/images/CoreView_275_Master_Camera_00242.jpg
- code_final/images/CoreView_275_Master_Camera_00243.jpg
- code_final/images/CoreView_275_Master_Camera_00244.jpg
- code_final/images/CoreView_275_Master_Camera_00245.jpg
- code_final/images/CoreView_275_Master_Camera_00246.jpg
- code_final/images/CoreView_275_Master_Camera_00247.jpg
- code_final/images/CoreView_275_Master_Camera_00248.jpg
- code_final/images/CoreView_275_Master_Camera_00249.jpg
- code_final/images/CoreView_275_Master_Camera_00250.jpg
- code_final/images/CoreView_275_Master_Camera_00251.jpg
- code_final/images/CoreView_275_Master_Camera_00252.jpg
- code_final/images/CoreView_275_Master_Camera_00253.jpg
- code_final/images/CoreView_275_Master_Camera_00254.jpg
- code_final/images/CoreView_275_Master_Camera_00255.jpg
- code_final/images/CoreView_275_Master_Camera_00256.jpg
- code_final/images/CoreView_275_Master_Camera_00257.jpg
- code_final/images/CoreView_275_Master_Camera_00258.jpg
- code_final/images/CoreView_275_Master_Camera_00259.jpg
- code_final/images/CoreView_275_Master_Camera_00260.jpg
- code_final/images/CoreView_275_Master_Camera_00261.jpg
- code_final/images/CoreView_275_Master_Camera_00262.jpg
- code_final/images/CoreView_275_Master_Camera_00263.jpg
- code_final/images/CoreView_275_Master_Camera_00264.jpg
- code_final/images/CoreView_275_Master_Camera_00265.jpg
- code_final/images/CoreView_275_Master_Camera_00266.jpg
- code_final/images/CoreView_275_Master_Camera_00267.jpg
- code_final/images/CoreView_275_Master_Camera_00268.jpg
- code_final/images/CoreView_275_Master_Camera_00269.jpg
- code_final/images/CoreView_275_Master_Camera_00270.jpg
- code_final/images/CoreView_275_Master_Camera_00271.jpg
- code_final/images/CoreView_275_Master_Camera_00272.jpg
- code_final/images/CoreView_275_Master_Camera_00273.jpg
- code_final/images/CoreView_275_Master_Camera_00274.jpg
- code_final/images/CoreView_275_Master_Camera_00275.jpg
- code_final/images/CoreView_275_Master_Camera_00276.jpg
- code_final/images/CoreView_275_Master_Camera_00277.jpg
- code_final/images/CoreView_275_Master_Camera_00278.jpg
- code_final/images/CoreView_275_Master_Camera_00279.jpg
- code_final/images/CoreView_275_Master_Camera_00280.jpg
- code_final/images/CoreView_275_Master_Camera_00281.jpg
- code_final/images/CoreView_275_Master_Camera_00282.jpg
- code_final/images/CoreView_275_Master_Camera_00283.jpg
- code_final/images/CoreView_275_Master_Camera_00284.jpg
- code_final/images/CoreView_275_Master_Camera_00285.jpg
- code_final/images/CoreView_275_Master_Camera_00286.jpg
- code_final/images/CoreView_275_Master_Camera_00287.jpg
- code_final/images/CoreView_275_Master_Camera_00288.jpg
- code_final/images/CoreView_275_Master_Camera_00289.jpg
- code_final/images/CoreView_275_Master_Camera_00290.jpg
- code_final/images/CoreView_275_Master_Camera_00291.jpg
[truncated: 25 more entries]
