# Supplementary material for: Automated Planar Tracking the Waving Bodies of Multiple Zebrafish Swimming in Shallow Water
Source: PLoS One. 2016 Apr 29;11(4):e0154714. doi: 10.1371/journal.pone.0154714 (PMC4851353; doi:10.1371/journal.pone.0154714)
Supplement: S1 File — Source code of the proposed tracking system. (ZIP) [file pone.0154714.s002.zip › code_final/Cross_Product.m]

function [res] = Cross_Product(x1, y1, x2, y2, x0, y0)

    res = (x1 - x0) .* (y2 - y0) - (x2 - x0) .* (y1 - y0);

end
