# Supplementary material for: Automated Planar Tracking the Waving Bodies of Multiple Zebrafish Swimming in Shallow Water
Source: PLoS One. 2016 Apr 29;11(4):e0154714. doi: 10.1371/journal.pone.0154714 (PMC4851353; doi:10.1371/journal.pone.0154714)
Supplement: S1 File — Source code of the proposed tracking system. (ZIP) [file pone.0154714.s002.zip › code_final/Detection.m]

function Detection2(fr)

    global nseg;
    global meas;
    global ht;
    global wd;
    global body_wd;
    global head_rect_len;
    global body_rect_len;
    global img_diff1;
    global stats;
    global img_diff;
    global NParticle;
    global correct_detection;
    global cnt_detection;
    
    dx = [0,1,2,3,4,5,6,7,8,9,10,11,12,13,14,15,16,17,17,18,18,19,19,19,20,20,20,20,20,20,20,20,20,19,19,19,18,18,17,17,16,15,14,13,12,11,10,9,8,7,6,5,4,3,2,1,0,-1,-2,-3,-4,-5,-6,-7,-8,-9,-10,-11,-12,-13,-14,-15,-16,-17,-17,-18,-18,-19,-19,-19,-20,-20,-20,-20,-20,-20,-20,-20,-20,-19,-19,-19,-18,-18,-17,-17,-16,-15,-14,-13,-12,-11,-10,-9,-8,-7,-6,-5,-4,-3,-2,-1;
      -20,-20,-20,-20,-20,-19,-19,-19,-18,-18,-17,-17,-16,-15,-14,-13,-12,-11,-10,-9,-8,-7,-6,-5,-4,-3,-2,-1,0,1,2,3,4,5,6,7,8,9,10,11,12,13,14,15,16,17,17,18,18,19,19,19,20,20,20,20,20,20,20,20,20,19,19,19,18,18,17,17,16,15,14,13,12,11,10,9,8,7,6,5,4,3,2,1,0,-1,-2,-3,-4,-5,-6,-7,-8,-9,-10,-11,-12,-13,-14,-15,-16,-17,-17,-18,-18,-19,-19,-19,-20,-20,-20,-20];

    img_bg = im2double(imread('bkd_278.bmp'));
  
    fig = im2double(imread(['D:\\Zebrafish_seg_tracking\\278\\CoreView_278_Master_Camera_', sprintf('%05d', fr), '.bmp']));

    [wd, ht] = size(fig);

    img_diff = imsubtract(img_bg, fig);
    LOW_HIGH = stretchlim(img_diff,[0.9,1]);
    img_diff1=imadjust(img_diff,LOW_HIGH);
    img_bw = im2bw(img_diff1, 0.4);
    img_bw_label = bwlabel(img_bw);
    stats = imfeature(img_bw_label,'all');
    
    areas = [stats.Area];
    index_areas = find(areas>600);
    img_bw = ismember(img_bw_label, index_areas);

    figure, imshow(imcomplement(img_diff1));
    hold on;

    [x, y] = find(img_diff1 < 0.7 & img_diff1 > 0.05);

    p = 1;

    for i = 1 : size(x, 1)
        mx = 0;
        mi = 1;
        cnt1 = 0;
        for j = -5 : 5
            for k = -5 : 5
                tx = x(i) + j;
                ty = y(i) + k;
                if tx > 0 && tx <= wd && ty > 0 && ty < ht
                    if abs(j) > 2 || abs(k) > 2
                        cnt1 = cnt1 + img_diff1(tx, ty);
                    else
                        if img_diff1(tx, ty) < mi
                            mi = img_diff1(tx, ty);
                        end
                        if img_diff1(tx, ty) > mx
                            mx = img_diff1(tx, ty);
                        end
                        cnt1 = cnt1 + img_diff1(tx, ty);
                    end
                end
            end
        end
        cnt1 = cnt1 ./ 121;
        tp = 0;
        mx_co = 0;
        if mi > 0.2 && mx < 0.8 && cnt1 > 0.1
            cnt1 = 0;
            for j = 1 : 112
                tx = x(i) + dx(1, j);
                ty = y(i) + dx(2, j);
                if tx > 0 && tx <= wd && ty > 0 && ty < ht && img_diff1(tx, ty) < 0.02
                    break;
                end
            end
            for k = j : 112
                tx = x(i) + dx(1, k);
                ty = y(i) + dx(2, k);
                if tx > 0 && tx <= wd && ty > 0 && ty < ht && img_diff1(tx, ty) > 0.02
                    if mx_co < cnt1
                        mx_co = cnt1;
                    end
                    cnt1 = 0;
                end
                cnt1 = cnt1 + 1;
            end
            tx = x(i) + dx(1, 112);
            ty = y(i) + dx(2, 112);
            if tx > 0 && tx <= wd && ty > 0 && ty < ht && img_diff1(tx, ty) < 0.02
                for k = 1 : 112
                    tx = x(i) + dx(1, k);
                    ty = y(i) + dx(2, k);
                    if tx > 0 && tx <= wd && ty > 0 && ty < ht && img_diff1(tx, ty) > 0.02
                        break;
                    end
                    cnt1 = cnt1 + 1;
                end
                if mx_co < cnt1
                    mx_co = cnt1;
                end
            end
            if mx_co > 60 && mx_co < 88 && img_bw(x(i), y(i)) == 1
                pos(p, 1) = x(i);
                pos(p, 2) = y(i);
                p = p + 1;
            end
        end
    end

    [n, cpos, cntc, lc] = Max_Min_Clustering(pos);

% %     plot(cpos(:, 2), cpos(:, 1), 'r.');

    nobj = 1; % number of obj in a frame
    cover_tol = 0;
    
    for i = 1 : n
        max_cover = -1;
        for j = 1 : NParticle
            ang = rand() * 2 * pi;
            nose_pos(1) = cpos(i, 2) + 10 .* cos(ang);
            nose_pos(2) = cpos(i, 1) + 10 .* sin(ang);
            head_rect = Get_Head_Rect(nose_pos(1), nose_pos(2), ang, body_wd, head_rect_len);
%             plot(nose_pos(1), nose_pos(2), 'm.');
            boundary_minx = min(head_rect(1, :));
            boundary_maxx = max(head_rect(1, :));
            boundary_miny = min(head_rect(2, :));
            boundary_maxy = max(head_rect(2, :));

            k = 0;
            cnt = 0;
            for tx = fix(boundary_minx) : 1 : fix(boundary_maxx)
                for ty = fix(boundary_miny) : 1 : fix(boundary_maxy)
                    if tx > 0 && tx <= ht && ty > 0 && ty <= wd && In_Rect(tx, ty, head_rect(1, 1), head_rect(2, 1), head_rect(1, 2), head_rect(2, 2), head_rect(1, 3), head_rect(2, 3), head_rect(1, 4), head_rect(2, 4)) == 1
                        if img_diff1(ty, tx) > 0.02
                            k = k + 1;
                        end
                        cnt = cnt + 1;
                    end
                end
            end
            if k > max_cover
                max_cover = k;
                dir = ang;
            end
        end
        if max_cover / cnt > 0.7 % % 0.7
            nose_pos(1) = cpos(i, 2) + 10 .* cos(dir);
            nose_pos(2) = cpos(i, 1) + 10 .* sin(dir);
            head_rect = Get_Head_Rect(nose_pos(1), nose_pos(2), dir, body_wd, head_rect_len);
% %             plot(head_rect(1, :), head_rect(2, :), 'g-', 'LineWidth', 1);
%             text(head_rect(1, :), head_rect(2, :), num2str(nobj), 'Color', 'b');
            meas(fr).rect{nobj}(1, 1:2, 1:5) = head_rect(1:2, 1:5);
            meas(fr).direction{nobj}(1) = dir;
            meas(fr).front_pt{nobj}(1, 1:2) = [nose_pos(1), nose_pos(2)];
            tp_wd = body_wd;
            for j = 2 : nseg
                front_pos(1) = (meas(fr).rect{nobj}(j - 1, 1, 2) + meas(fr).rect{nobj}(j - 1, 1, 3)) * 0.5;
                front_pos(2) = (meas(fr).rect{nobj}(j - 1, 2, 2) + meas(fr).rect{nobj}(j - 1, 2, 3)) * 0.5;
                meas(fr).front_pt{nobj}(j, 1:2) = [front_pos(1), front_pos(2)];
                if j == 2
                    meas(fr).head_ed{nobj} = [front_pos(1), front_pos(2)];
                end
                max_cover = -1;
                for g = 1 : NParticle
                    ang = 0.5 * pi * (rand() - 0.5) + meas(fr).direction{nobj}(j - 1);
                    body_rect = Get_Head_Rect(front_pos(1), front_pos(2), ang, tp_wd, body_rect_len);
                    
                    boundary_minx = min(body_rect(1, :));
                    boundary_maxx = max(body_rect(1, :));
                    boundary_miny = min(body_rect(2, :));
                    boundary_maxy = max(body_rect(2, :));

                    k = 0;
                    cnt = 0;
                    for tx = fix(boundary_minx) : 1 : fix(boundary_maxx)
                        for ty = fix(boundary_miny) : 1 : fix(boundary_maxy)
                            if tx > 0 && tx <= ht && ty > 0 && ty <= wd && In_Rect(tx, ty, body_rect(1, 1), body_rect(2, 1), body_rect(1, 2), body_rect(2, 2), body_rect(1, 3), body_rect(2, 3), body_rect(1, 4), body_rect(2, 4)) == 1
                                if img_diff1(ty, tx) > 0.2
                                    k = k + 1;
                                end
                                cnt = cnt + 1;
                            end
                        end
                    end
                    if k > max_cover
                        max_cover = k;
                        dir = ang;
                    end
                end
                body_rect = Get_Head_Rect(front_pos(1), front_pos(2), dir, tp_wd, body_rect_len);
% % % %                 plot(body_rect(1, :), body_rect(2, :), 'b-', 'LineWidth', 1);
                meas(fr).rect{nobj}(j, 1:2, 1:5) = body_rect(1:2, 1:5);
                meas(fr).direction{nobj}(j) = dir;
                if j > 2
                    tp_wd = tp_wd * 0.75;
                end
                cover_tol = cover_tol + max_cover;
            end
            if(cover_tol / nseg) > 0.8
                correct_detection = correct_detection + 1;
            end
            nobj = nobj + 1;
        end
    end
    meas(fr).nobj = nobj - 1;
    cnt_detection = cnt_detection + nobj - 1;
end
