# Supplementary material for: Automated Planar Tracking the Waving Bodies of Multiple Zebrafish Swimming in Shallow Water
Source: PLoS One. 2016 Apr 29;11(4):e0154714. doi: 10.1371/journal.pone.0154714 (PMC4851353; doi:10.1371/journal.pone.0154714)
Supplement: S1 File — Source code of the proposed tracking system. (ZIP) [file pone.0154714.s002.zip › code_final/Find_Association.m]

function assign = Find_Association(x_predict, fr)

    global meas;
    global cur_active_nobj;
    global cur_nobj;
    global states;
    
    clear costMat;
    for i = 1 : cur_active_nobj
        for j = 1 : meas(fr).nobj
            ang1 = atan2(meas(fr).head_ed{j}(2) - x_predict(2, i), meas(fr).head_ed{j}(1) - x_predict(1, i));
            ang2 = atan2(x_predict(5, i) - x_predict(2, i), x_predict(4, i) - x_predict(1, i));
            costMat(i, j) = ((meas(fr).head_ed{j}(1) - x_predict(1, i)).^2 + ...
                (meas(fr).head_ed{j}(2) - x_predict(2, i)).^2).^0.5;
%             if abs(ang1 - ang2) > pi / 3
            if costMat(i, j) > 50 || VM(x_predict(3, i), meas(fr).direction{j}(1)) < 0.4 %% 0.4
                costMat(i, j) = Inf;
                continue;
            end
            costMat(i, j) = costMat(i, j) * exp(-VM(x_predict(3, i), meas(fr).direction{j}(1)));
%             costMat(i, j) = Head_Overlap_Area(x_predict(1:6, i), fr, j);
        end
    end
    
    if cur_active_nobj > meas(fr).nobj % obj missing
        for j = meas(fr).nobj + 1 : cur_active_nobj
            for i = 1 : cur_active_nobj
                costMat(i, j) = Inf;
            end
        end
    end
    
    if cur_active_nobj < meas(fr).nobj % obj emerge
        for i = cur_active_nobj + 1 : meas(fr).nobj
            for j = 1 : meas(fr).nobj
                costMat(i, j) = Inf;
            end
        end
    end
        
    [assign, cost] = Munkres(costMat);
    
end
