# Supplementary material for: Automated Planar Tracking the Waving Bodies of Multiple Zebrafish Swimming in Shallow Water
Source: PLoS One. 2016 Apr 29;11(4):e0154714. doi: 10.1371/journal.pone.0154714 (PMC4851353; doi:10.1371/journal.pone.0154714)
Supplement: S1 File — Source code of the proposed tracking system. (ZIP) [file pone.0154714.s002.zip › code_final/Get_Head_Rect.m]

function pos_contour = Get_Head_Rect(nose_posx, nose_posy, direction, rect_wd, rect_len)

    head_ed(1) = nose_posx - rect_len .* cos(direction);
    head_ed(2) = nose_posy - rect_len .* sin(direction);

    pos_contour(1, 1) = nose_posx + 0.5 .* rect_wd .* sin(direction);
    pos_contour(2, 1) = nose_posy - 0.5 .* rect_wd .* cos(direction);
    pos_contour(1, 2) = head_ed(1) + 0.5 .* rect_wd .* sin(direction);
    pos_contour(2, 2) = head_ed(2) - 0.5 .* rect_wd .* cos(direction);
    pos_contour(1, 3) = head_ed(1) - 0.5 .* rect_wd .* sin(direction);
    pos_contour(2, 3) = head_ed(2) + 0.5 .* rect_wd .* cos(direction);
    pos_contour(1, 4) = nose_posx - 0.5 .* rect_wd .* sin(direction);
    pos_contour(2, 4) = nose_posy + 0.5 .* rect_wd .* cos(direction);
    pos_contour(1, 5) = pos_contour(1, 1);
    pos_contour(2, 5) = pos_contour(2, 1);
    
%     plot(pos_contour(1, 1:2), pos_contour(2, 1:2), 'c-', 'LineWidth', 2);
%     plot(pos_contour(1, 2:3), pos_contour(2, 2:3), 'b-', 'LineWidth', 2);
%     plot(pos_contour(1, 3:4), pos_contour(2, 3:4), 'r-', 'LineWidth', 2);
%     plot(pos_contour(1, :), pos_contour(2, :), 'r-', 'LineWidth', 1);
    
%     plot(head_ed(1), head_ed(2), 'r.');
        
end
